# Supplementary material for: Maximizing gain in high-throughput screening using conformal prediction
Source: J Cheminform. 2018 Feb 21;10:7. doi: 10.1186/s13321-018-0260-4 (PMC5821614; doi:10.1186/s13321-018-0260-4)
Supplement: Supplementary file 2 — Additional file 2. Information about the applied datasets, performance of the predictive models, and evaluation of the gain- cost function for the different datasets and settings. [file 13321_2018_260_MOESM2_ESM.xlsx]

## Sheet: Datasets
Number of compounds in the respective datasets
Set	Number of active compounds	Number of inactive compounds	quota active:inactive	%inactive
	411
train	340	13761	0.0247075	2.41118
test	1215	55187	0.0220161	2.15418
	868
train	326	19129	0.0170422	1.67566
test	3219	171705	0.0187473	1.84023
	1030
train	3240	29090	0.111378	10.0217
test	12674	116642	0.108657	9.8008
	1460
train	132	4637	0.0284667	2.76788
test	1057	41197	0.0256572	2.50154
	1721
train	219	57905	0.00378206	0.376781
test	868	231624	0.00374745	0.373346
	2314
train	3730	25769	0.144748	12.6445
test	33225	232103	0.143148	12.5222
	2326
train	190	51988	0.00365469	0.364138
test	877	207835	0.00421969	0.420196
	2451
train	422	54560	0.0077346	0.767524
test	1594	218333	0.00730077	0.724786
	2551
train	1681	25443	0.0660693	6.19746
test	14951	227744	0.0656483	6.16041
	485290
train	192	67593	0.00284053	0.283249
test	761	270377	0.00281459	0.280669
	485314
train	857	62561	0.0136986	1.35135
test	3634	250038	0.0145338	1.43256
	504444
train	1524	56628	0.0269125	2.62072
test	5882	226723	0.0259436	2.52875

## Sheet: Prediction performance PC
Validity and efficiency for the repective models based on physicochemical descriptors.
	411
	0.05	0.1	0.15	0.2	0.25	0.3	0.35	0.4
test val active	0.987	0.96	0.919	0.873	0.817	0.761	0.708	0.635
test val inactive	0.951	0.905	0.858	0.811	0.764	0.716	0.667	0.617
test efficiency	0.168	0.423	0.63	0.795	0.93	0.946	0.845	0.75
train val active	0.979	0.932	0.897	0.856	0.785	0.721	0.668	0.618
train val inactive	0.956	0.909	0.863	0.815	0.769	0.719	0.667	0.619
train efficiency	0.158	0.437	0.622	0.772	0.917	0.958	0.85	0.754
	868
	0.05	0.1	0.15	0.2	0.25	0.3	0.35	0.4
test val active	0.963	0.918	0.869	0.825	0.781	0.738	0.687	0.637
test val inactive	0.955	0.906	0.856	0.805	0.753	0.7	0.649	0.597
test efficiency	0.426	0.611	0.747	0.861	0.963	0.941	0.856	0.774
train val active	0.988	0.929	0.856	0.828	0.785	0.748	0.681	0.644
train val inactive	0.957	0.91	0.862	0.813	0.761	0.711	0.661	0.617
train efficiency	0.342	0.564	0.721	0.834	0.934	0.971	0.884	0.806
	1030
	0.05	0.1	0.15	0.2	0.25	0.3	0.35	0.4
test val active	0.968	0.922	0.876	0.832	0.786	0.738	0.687	0.636
test val inactive	0.955	0.908	0.859	0.807	0.756	0.705	0.653	0.601
test efficiency	0.213	0.381	0.524	0.655	0.774	0.888	0.994	0.901
train val active	0.965	0.925	0.88	0.823	0.775	0.724	0.669	0.616
train val inactive	0.96	0.914	0.867	0.819	0.769	0.718	0.664	0.61
train efficiency	0.201	0.365	0.507	0.638	0.759	0.873	0.982	0.911
	1460
	0.05	0.1	0.15	0.2	0.25	0.3	0.35	0.4
test val active	0.929	0.852	0.796	0.748	0.699	0.653	0.615	0.58
test val inactive	0.959	0.91	0.857	0.805	0.753	0.7	0.647	0.594
test efficiency	0.509	0.717	0.849	0.956	0.955	0.87	0.79	0.711
train val active	0.992	0.947	0.924	0.864	0.803	0.75	0.689	0.652
train val inactive	0.962	0.909	0.864	0.816	0.766	0.709	0.662	0.614
train efficiency	0.267	0.633	0.769	0.88	0.973	0.911	0.832	0.758
	1721
	0.05	0.1	0.15	0.2	0.25	0.3	0.35	0.4
test val active	1	1	0.924	0.869	0.806	0.759	0.713	0.661
test val inactive	0.956	0.915	0.877	0.835	0.814	0.747	0.744	0.738
test efficiency	0.046	0.088	0.712	0.907	0.985	0.866	0.83	0.8
train val active	1	1	0.927	0.868	0.808	0.735	0.676	0.648
train val inactive	0.959	0.919	0.879	0.842	0.811	0.753	0.743	0.73
train efficiency	0.043	0.089	0.688	0.9	0.975	0.876	0.828	0.795
	2314
	0.05	0.1	0.15	0.2	0.25	0.3	0.35	0.4
test val active	0.955	0.905	0.853	0.801	0.754	0.705	0.657	0.607
test val inactive	0.951	0.902	0.852	0.803	0.752	0.701	0.649	0.598
test efficiency	0.324	0.524	0.686	0.821	0.935	0.96	0.866	0.778
train val active	0.957	0.91	0.86	0.813	0.76	0.711	0.66	0.61
train val inactive	0.955	0.905	0.854	0.807	0.757	0.707	0.657	0.607
train efficiency	0.314	0.518	0.678	0.809	0.925	0.973	0.878	0.789
	2326
	0.05	0.1	0.15	0.2	0.25	0.3	0.35	0.4
test val active	1	1	1	1	1	0.938	0.808	0.733
test val inactive	0.959	0.921	0.883	0.849	0.81	0.79	0.756	0.687
test efficiency	0.042	0.081	0.118	0.153	0.192	0.385	0.668	0.864
train val active	1	1	1	1	0.984	0.889	0.779	0.711
train val inactive	0.962	0.927	0.889	0.856	0.816	0.795	0.756	0.699
train efficiency	0.038	0.074	0.111	0.145	0.198	0.353	0.637	0.811
	2451
	0.05	0.1	0.15	0.2	0.25	0.3	0.35	0.4
test val active	1	0.973	0.91	0.859	0.799	0.743	0.689	0.636
test val inactive	0.957	0.913	0.87	0.828	0.782	0.733	0.703	0.662
test efficiency	0.046	0.302	0.542	0.708	0.857	0.985	0.922	0.833
train val active	1	0.962	0.934	0.884	0.832	0.768	0.711	0.652
train val inactive	0.96	0.92	0.877	0.836	0.79	0.744	0.707	0.665
train efficiency	0.042	0.236	0.473	0.661	0.818	0.949	0.943	0.855
	2551
	0.05	0.1	0.15	0.2	0.25	0.3	0.35	0.4
test val active	0.958	0.913	0.861	0.812	0.761	0.712	0.666	0.614
test val inactive	0.952	0.902	0.853	0.803	0.754	0.704	0.652	0.6
test efficiency	0.419	0.634	0.803	0.934	0.956	0.858	0.771	0.691
train val active	0.964	0.915	0.866	0.819	0.769	0.713	0.659	0.612
train val inactive	0.953	0.907	0.857	0.809	0.758	0.709	0.662	0.61
train efficiency	0.385	0.605	0.774	0.906	0.978	0.878	0.791	0.707
	485290
	0.05	0.1	0.15	0.2	0.25	0.3	0.35	0.4
test val active	1	1	1	1	0.911	0.799	0.744	0.691
test val inactive	0.964	0.931	0.89	0.863	0.834	0.802	0.74	0.736
test efficiency	0.037	0.07	0.111	0.138	0.504	0.745	0.896	0.973
train val active	1	1	1	1	0.958	0.87	0.792	0.745
train val inactive	0.967	0.934	0.895	0.86	0.834	0.793	0.743	0.736
train efficiency	0.033	0.067	0.106	0.151	0.419	0.663	0.85	0.938
	485314
	0.05	0.1	0.15	0.2	0.25	0.3	0.35	0.4
test val active	0.992	0.949	0.903	0.856	0.812	0.767	0.708	0.647
test val inactive	0.955	0.91	0.864	0.818	0.771	0.729	0.684	0.639
test efficiency	0.155	0.401	0.588	0.744	0.877	0.987	0.908	0.815
train val active	0.989	0.952	0.887	0.846	0.797	0.723	0.678	0.623
train val inactive	0.959	0.915	0.869	0.824	0.779	0.733	0.688	0.641
train efficiency	0.131	0.371	0.563	0.726	0.855	0.972	0.923	0.827
	504444
	0.05	0.1	0.15	0.2	0.25	0.3	0.35	0.4
test val active	0.97	0.922	0.866	0.818	0.764	0.718	0.667	0.615
test val inactive	0.955	0.907	0.86	0.811	0.762	0.714	0.664	0.615
test efficiency	0.264	0.477	0.638	0.771	0.889	0.989	0.912	0.824
train val active	0.974	0.928	0.886	0.833	0.783	0.728	0.68	0.631
train val inactive	0.957	0.91	0.862	0.813	0.764	0.715	0.664	0.614
train efficiency	0.244	0.462	0.622	0.755	0.869	0.977	0.925	0.832
	Average
	0.05	0.1	0.15	0.2	0.25	0.3	0.35	0.4
Active test val active	0.976833	0.942833	0.898083	0.85775	0.8075	0.752583	0.69575	0.641
Average test val inactive	0.95575	0.910833	0.864917	0.819833	0.775417	0.728417	0.684	0.640333
test efficiency	0.22075	0.392417	0.579	0.703583	0.818083	0.868333	0.854833	0.8095
train val active	0.984	0.95	0.90975	0.8695	0.819917	0.756667	0.695167	0.646833
train val inactive	0.958917	0.914917	0.869833	0.825833	0.781167	0.733833	0.6895	0.646833
train efficiency	0.183167	0.368417	0.552833	0.681417	0.801667	0.862833	0.86025	0.81525

## Sheet: Eval Cost 6 PC
Physicochemical descriptors
Cost function evaluation using cost:			6
411
Significance levels	0.05	0.1	0.15	0.2	0.25	0.3	0.35	0.4	Full set	total screen gain	%loss
Test data	192232	241452	266554	282164	287410	288448	280010	260176	147588	339842	-0.359857
Train data	56622	65772	72236	73780	77080	76838	74354	71640	51394
868
Significance levels	0.05	0.1	0.15	0.2	0.25	0.3	0.35	0.4	Full set	total screen gain	%loss
Test data	322738	483966	580556	648722	690292	688212	658300	626086	238056	703962	-0.301322
Train data	28606	40154	48830	58860	64400	65676	61848	60948	13670
1030
Significance levels	0.05	0.1	0.15	0.2	0.25	0.3	0.35	0.4	Full set	total screen gain	%loss
Test data	1148078	1666182	2058526	2407494	2704502	2940662	3158980	2967480	4293704	5395724
Train data	260918	391530	486246	577212	649914	711154	774058	734456	1102020
1460
Significance levels	0.05	0.1	0.15	0.2	0.25	0.3	0.35	0.4	Full set	total screen gain	%loss
Test data	145454	191342	219644	240108	241162	229686	220778	212440	169276	265348
Train data	15092	23860	29322	32706	34604	33390	31072	29822	24186
1721
Significance levels	0.05	0.1	0.15	0.2	0.25	0.3	0.35	0.4	Full set	total screen gain	%loss
Test data	145702	126042	88996	44964	38326	95174	123772	139870	-1047752	-115442
Train data	35680	30662	21548	12832	8786	20546	28726	33490	-261144
2314
Significance levels	0.05	0.1	0.15	0.2	0.25	0.3	0.35	0.4	Full set	total screen gain	%loss
Test data	4344692	5990740	7121670	8017736	8723004	8868350	8304980	7702144	11698032	13013038
Train data	467762	654384	781988	885788	963516	1003746	936264	867912	1315006
2326
Significance levels	0.05	0.1	0.15	0.2	0.25	0.3	0.35	0.4	Full set	total screen gain	%loss
Test data	32478	25104	9322	-12284	-43122	-62292	-90324	-160426	-901472	-204590
Train data	5158	-838	-7684	-15306	-23596	-29246	-37838	-51198	-237068
2451
Significance levels	0.05	0.1	0.15	0.2	0.25	0.3	0.35	0.4	Full set	total screen gain	%loss
Test data	191408	202564	191434	175214	142974	110122	145954	175038	-681962	41472	-5.49456
Train data	44588	51266	54658	50990	42730	36912	40962	46346	-161092
2551
Significance levels	0.05	0.1	0.15	0.2	0.25	0.3	0.35	0.4	Full set	total screen gain	%loss
Test data	2984984	3608938	3953588	4188432	4208762	3987374	3766410	3498420	4524230	5033886
Train data	319510	387720	426168	457406	475072	446236	417028	390626	509656
485290
Significance levels	0.05	0.1	0.15	0.2	0.25	0.3	0.35	0.4	Full set	total screen gain	%loss
Test data	37904	11816	-28854	-59114	-95890	-138190	-221680	-226614	-1322428	-292006
Train data	6010	492	-8238	-18190	-25318	-36828	-53382	-54110	-329910
485314
Significance levels	0.05	0.1	0.15	0.2	0.25	0.3	0.35	0.4	Full set	total screen gain	%loss
Test data	499150	603760	648544	664602	678802	678290	677894	662572	-68432	641094	-2.39098
Train data	103478	131172	137372	139340	140616	137050	140594	140814	-37708
504444
Significance levels	0.05	0.1	0.15	0.2	0.25	0.3	0.35	0.4	Full set	total screen gain	%loss
Test data	603048	844792	978024	1098022	1189776	1251104	1207472	1141500	957170	1511792
Train data	144082	214224	255248	285854	308670	328310	319964	304414	260688

## Sheet: Eval Cost 10 PC
Physicochemical descriptors
Cost function evaluation using cost:			10
411
Significance levels	0.05	0.1	0.15	0.2	0.25	0.3	0.35	0.4	Full set	total screen gain	%loss
Test data	179320	217620	231990	236940	231550	234080	237350	227760	-78020	232340	-2.25827
Train data	53570	60020	63860	62700	63400	62730	63390	63400	-5010
868
Significance levels	0.05	0.1	0.15	0.2	0.25	0.3	0.35	0.4	Full set	total screen gain	%loss
Test data	288030	413810	474260	506270	511020	513420	507300	496810	-461640	449270	-3.23517
Train data	25010	32790	37650	43700	45200	44660	43880	45580	-64150
1030
Significance levels	0.05	0.1	0.15	0.2	0.25	0.3	0.35	0.4	Full set	total screen gain	%loss
Test data	1115330	1605770	1970610	2291690	2561370	2770970	2963100	2795400	3776440	4749140
Train data	253530	377350	465610	550020	615990	670590	726630	691560	972700
1460
Significance levels	0.05	0.1	0.15	0.2	0.25	0.3	0.35	0.4	Full set	total screen gain	%loss
Test data	137090	174370	193540	204980	204870	198810	194630	190600	260	210090	-0.0536638
Train data	14220	21900	26470	28910	29940	29250	27520	26770	5110
1721
Significance levels	0.05	0.1	0.15	0.2	0.25	0.3	0.35	0.4	Full set	total screen gain	%loss
Test data	102570	44470	-27940	-110660	-122790	-17110	41220	80050	-1977720	-391070
Train data	25600	11370	-7020	-24480	-31490	-8690	8410	17950	-493640
2314
Significance levels	0.05	0.1	0.15	0.2	0.25	0.3	0.35	0.4	Full set	total screen gain	%loss
Test data	4254220	5837100	6910250	7750360	8400740	8533650	8017100	7455840	10636720	11833730
Train data	458270	637840	758780	856580	928260	965710	903640	840120	1197010
2326
Significance levels	0.05	0.1	0.15	0.2	0.25	0.3	0.35	0.4	Full set	total screen gain	%loss
Test data	-2670	-42160	-89530	-139940	-203070	-239020	-295340	-423110	-1736320	-448450
Train data	-2870	-16330	-30940	-45510	-62260	-72210	-88930	-114130	-445780
2451
Significance levels	0.05	0.1	0.15	0.2	0.25	0.3	0.35	0.4	Full set	total screen gain	%loss
Test data	151280	123740	73990	21090	-52110	-127130	-49810	21330	-1561670	-229740
Train data	35380	32910	26830	14050	-4250	-20080	-11730	3910	-381020
2551
Significance levels	0.05	0.1	0.15	0.2	0.25	0.3	0.35	0.4	Full set	total screen gain	%loss
Test data	2910440	3481830	3777580	3963920	3979670	3805090	3620550	3381100	3553450	4380830
Train data	311450	374200	407080	433010	447520	424260	399580	376910	401160
485290
Significance levels	0.05	0.1	0.15	0.2	0.25	0.3	0.35	0.4	Full set	total screen gain	%loss
Test data	-2160	-64040	-149690	-209190	-277150	-354050	-505200	-513690	-2406980	-603210
Train data	-3050	-17580	-36930	-56450	-70730	-93380	-123370	-125650	-601050
485314
Significance levels	0.05	0.1	0.15	0.2	0.25	0.3	0.35	0.4	Full set	total screen gain	%loss
Test data	448450	506000	503840	473270	439870	396350	443690	477620	-1083120	214620
Train data	91930	108220	102820	93300	83160	68150	79390	92290	-291380
504444
Significance levels	0.05	0.1	0.15	0.2	0.25	0.3	0.35	0.4	Full set	total screen gain	%loss
Test data	555480	750920	838840	912970	958960	975040	966320	937700	26750	1003120
Train data	132670	191440	220880	239890	251250	259450	256740	251090	28080

## Sheet: Eval Cost 14 PC
Physicochemical descriptors
Cost function evaluation using cost:			14
411
Significance levels	0.05	0.1	0.15	0.2	0.25	0.3	0.35	0.4	Full set	total screen gain	%loss
Test data	166408	193788	197426	191716	175690	179712	194690	195344	-303628	136012
Train data	50518	54268	55484	51620	49720	48622	52426	55160	-61414
868
Significance levels	0.05	0.1	0.15	0.2	0.25	0.3	0.35	0.4	Full set	total screen gain	%loss
Test data	253322	343654	367964	363818	331748	338628	356300	367534	-1161336	225994	-0.116859
Train data	21414	25426	26470	28540	26000	23644	25912	30212	-141970
1030
Significance levels	0.05	0.1	0.15	0.2	0.25	0.3	0.35	0.4	Full set	total screen gain	%loss
Test data	1082582	1545358	1882694	2175886	2418238	2601278	2767220	2623320	3259176	4102556
Train data	246142	363170	444974	522828	582066	630026	679202	648664	843380
1460
Significance levels	0.05	0.1	0.15	0.2	0.25	0.3	0.35	0.4	Full set	total screen gain	%loss
Test data	128726	157398	167436	169852	168578	167934	168482	168760	-168756	155886	-0.750065
Train data	13348	19940	23618	25114	25276	25110	23968	23718	-13966
1721
Significance levels	0.05	0.1	0.15	0.2	0.25	0.3	0.35	0.4	Full set	total screen gain	%loss
Test data	59438	-37102	-144876	-266284	-283906	-129394	-41332	20230	-2907688	-666698
Train data	15520	-7922	-35588	-61792	-71766	-37926	-11906	2410	-726136
2314
Significance levels	0.05	0.1	0.15	0.2	0.25	0.3	0.35	0.4	Full set	total screen gain	%loss
Test data	4163748	5683460	6698830	7482984	8078476	8198950	7729220	7209536	9575408	10654422
Train data	448778	621296	735572	827372	893004	927674	871016	812328	1079014
2326
Significance levels	0.05	0.1	0.15	0.2	0.25	0.3	0.35	0.4	Full set	total screen gain	%loss
Test data	-37818	-109424	-188382	-267596	-363018	-415748	-500356	-685794	-2571168	-692310
Train data	-10898	-31822	-54196	-75714	-100924	-115174	-140022	-177062	-654492
2451
Significance levels	0.05	0.1	0.15	0.2	0.25	0.3	0.35	0.4	Full set	total screen gain	%loss
Test data	111152	44916	-43454	-133034	-247194	-364382	-245574	-132378	-2441378	-489796
Train data	26172	14554	-998	-22890	-51230	-77072	-64422	-38526	-600948
2551
Significance levels	0.05	0.1	0.15	0.2	0.25	0.3	0.35	0.4	Full set	total screen gain	%loss
Test data	2835896	3354722	3601572	3739408	3750578	3622806	3474690	3263780	2582670	4043242
Train data	303390	360680	387992	408614	419968	402284	382132	363194	292664
485290
Significance levels	0.05	0.1	0.15	0.2	0.25	0.3	0.35	0.4	Full set	total screen gain	%loss
Test data	-42224	-139896	-270526	-359266	-458410	-569910	-788720	-800766	-3491532	-914414
Train data	-12110	-35652	-65622	-94710	-116142	-149932	-193358	-197190	-872190
485314
Significance levels	0.05	0.1	0.15	0.2	0.25	0.3	0.35	0.4	Full set	total screen gain	%loss
Test data	397750	408240	359136	281938	200938	114410	209486	292668	-2097808	-136812
Train data	80382	85268	68268	47260	25704	-750	18186	43766	-545052
504444
Significance levels	0.05	0.1	0.15	0.2	0.25	0.3	0.35	0.4	Full set	total screen gain	%loss
Test data	507912	657048	699656	727918	728144	698976	725168	733900	-903670	529372
Train data	121258	168656	186512	193926	193830	190590	193516	197766	-204528

## Sheet: Prediction performance FP
Validity and efficiency for the repective models based on fingerprints.
	868
	0.05	0.1	0.15	0.2	0.25	0.3	0.35	0.4
test val active	0.997	0.984	0.953	0.906	0.857	0.801	0.736	0.672
test val inactive	0.971	0.943	0.909	0.871	0.828	0.776	0.719	0.657
test efficiency	0.039	0.115	0.247	0.419	0.594	0.754	0.882	0.914
train val active	1	0.997	0.982	0.951	0.893	0.81	0.748	0.672
train val inactive	0.975	0.951	0.924	0.886	0.848	0.802	0.745	0.672
train efficiency	0.027	0.057	0.137	0.334	0.547	0.73	0.878	0.923
	1460
	0.05	0.1	0.15	0.2	0.25	0.3	0.35	0.4
test val active	0.999	0.949	0.902	0.845	0.78	0.722	0.657	0.588
test val inactive	0.97	0.939	0.907	0.87	0.83	0.781	0.732	0.677
test efficiency	0.05	0.441	0.686	0.854	0.976	0.918	0.83	0.747
train val active	1	0.962	0.864	0.833	0.78	0.75	0.705	0.667
train val inactive	0.974	0.944	0.915	0.867	0.83	0.779	0.729	0.677
train efficiency	0.06	0.379	0.641	0.829	0.947	0.939	0.841	0.764
	2314
	0.05	0.1	0.15	0.2	0.25	0.3	0.35	0.4
test val active	0.964	0.918	0.872	0.821	0.771	0.721	0.668	0.617
test val inactive	0.96	0.916	0.87	0.821	0.77	0.718	0.665	0.611
test efficiency	0.337	0.555	0.717	0.85	0.965	0.931	0.837	0.75
train val active	0.977	0.935	0.894	0.842	0.788	0.739	0.684	0.628
train val inactive	0.96	0.917	0.871	0.824	0.772	0.723	0.67	0.616
train efficiency	0.304	0.52	0.684	0.822	0.943	0.955	0.857	0.766
	2551
	0.05	0.1	0.15	0.2	0.25	0.3	0.35	0.4
test val active	0.949	0.906	0.851	0.784	0.736	0.685	0.64	0.588
test val inactive	0.944	0.893	0.845	0.798	0.75	0.7	0.651	0.602
test efficiency	0.411	0.633	0.83	0.974	0.897	0.802	0.726	0.653
train val active	0.979	0.929	0.875	0.814	0.765	0.713	0.664	0.615
train val inactive	0.96	0.922	0.88	0.839	0.794	0.744	0.695	0.639
train efficiency	0.319	0.619	0.818	0.956	0.935	0.84	0.761	0.684
	411
	0.05	0.1	0.15	0.2	0.25	0.3	0.35	0.4
test val active	1	0.986	0.934	0.883	0.805	0.726	0.647	0.593
test val inactive	0.963	0.934	0.905	0.871	0.833	0.782	0.732	0.678
test efficiency	0.046	0.332	0.595	0.793	0.936	0.943	0.847	0.762
train val active	1	0.982	0.924	0.874	0.809	0.75	0.668	0.615
train val inactive	0.967	0.939	0.91	0.874	0.838	0.784	0.732	0.673
train efficiency	0.048	0.262	0.526	0.725	0.885	0.961	0.871	0.776
	1030
	0.05	0.1	0.15	0.2	0.25	0.3	0.35	0.4
test val active	0.977	0.936	0.891	0.846	0.798	0.745	0.695	0.642
test val inactive	0.959	0.918	0.872	0.825	0.776	0.723	0.67	0.615
test efficiency	0.19	0.392	0.564	0.713	0.846	0.967	0.92	0.815
train val active	0.98	0.937	0.894	0.84	0.787	0.731	0.67	0.619
train val inactive	0.966	0.926	0.88	0.831	0.782	0.73	0.676	0.619
train efficiency	0.172	0.363	0.536	0.689	0.821	0.947	0.936	0.829
	1721
	0.05	0.1	0.15	0.2	0.25	0.3	0.35	0.4
test val active	1	1	1	0.991	0.835	0.705	0.63	0.59
test val inactive	0.985	0.976	0.957	0.947	0.936	0.92	0.896	0.851
test efficiency	0.017	0.026	0.045	0.143	0.664	0.932	0.968	0.901
train val active	1	0.995	0.982	0.932	0.845	0.74	0.662	0.598
train val inactive	0.987	0.977	0.957	0.942	0.925	0.897	0.851	0.78
train efficiency	0.015	0.026	0.075	0.232	0.531	0.808	0.901	0.841
	2326
	0.05	0.1	0.15	0.2	0.25	0.3	0.35	0.4
test val active	1	1	1	1	1	0.995	0.912	0.694
test val inactive	0.985	0.979	0.965	0.958	0.949	0.934	0.91	0.864
test efficiency	0.015	0.022	0.035	0.043	0.052	0.083	0.259	0.641
train val active	1	1	1	1	0.995	0.958	0.842	0.647
train val inactive	0.989	0.981	0.967	0.955	0.938	0.911	0.863	0.785
train efficiency	0.012	0.019	0.035	0.056	0.107	0.219	0.404	0.601
	2451
	0.05	0.1	0.15	0.2	0.25	0.3	0.35	0.4
test val active	1	1	0.999	0.936	0.801	0.715	0.651	0.584
test val inactive	0.976	0.959	0.945	0.921	0.884	0.845	0.813	0.768
test efficiency	0.026	0.045	0.062	0.321	0.738	0.938	0.955	0.864
train val active	1	1	0.995	0.905	0.815	0.732	0.675	0.609
train val inactive	0.98	0.963	0.947	0.921	0.879	0.835	0.793	0.736
train efficiency	0.023	0.043	0.107	0.315	0.626	0.871	0.938	0.852
	485290
	0.05	0.1	0.15	0.2	0.25	0.3	0.35	0.4
test val active	1	1	1	1	0.996	0.928	0.7	0.526
test val inactive	0.988	0.979	0.97	0.966	0.959	0.948	0.929	0.89
test efficiency	0.013	0.022	0.03	0.035	0.052	0.239	0.695	0.93
train val active	1	1	1	0.995	0.964	0.844	0.755	0.615
train val inactive	0.989	0.98	0.97	0.962	0.947	0.922	0.876	0.796
train efficiency	0.012	0.021	0.034	0.065	0.159	0.348	0.585	0.744
	485314
	0.05	0.1	0.15	0.2	0.25	0.3	0.35	0.4
test val active	1	0.999	0.939	0.854	0.796	0.73	0.676	0.632
test val inactive	0.968	0.944	0.916	0.891	0.862	0.819	0.761	0.692
test efficiency	0.039	0.071	0.453	0.747	0.896	0.975	0.876	0.776
train val active	1	0.995	0.943	0.876	0.804	0.737	0.672	0.616
train val inactive	0.971	0.946	0.917	0.888	0.856	0.808	0.748	0.68
train efficiency	0.034	0.103	0.384	0.679	0.854	0.949	0.882	0.776
	504444
	0.05	0.1	0.15	0.2	0.25	0.3	0.35	0.4
test val active	1	0.983	0.932	0.874	0.795	0.724	0.659	0.592
test val inactive	0.965	0.936	0.904	0.864	0.826	0.776	0.717	0.666
test efficiency	0.043	0.261	0.495	0.677	0.832	0.963	0.915	0.817
train val active	0.999	0.982	0.936	0.887	0.82	0.747	0.683	0.619
train val inactive	0.969	0.939	0.905	0.863	0.823	0.771	0.711	0.656
train efficiency	0.043	0.234	0.462	0.637	0.795	0.934	0.936	0.827
	Average
	0.05	0.1	0.15	0.2	0.25	0.3	0.35	0.4
Active test cal active	0.9905	0.97175	0.939417	0.895	0.830833	0.766417	0.68925	0.609833
Average test val inactive	0.9695	0.943	0.91375	0.883583	0.85025	0.810167	0.76625	0.71425
test efficiency	0.102167	0.242917	0.396583	0.547417	0.704	0.787083	0.809167	0.7975
train val active	0.994583	0.976167	0.94075	0.89575	0.83875	0.770917	0.702333	0.626667
train val inactive	0.973917	0.94875	0.92025	0.887667	0.852667	0.808833	0.757417	0.694083
train efficiency	0.0890833	0.2205	0.369917	0.52825	0.679167	0.79175	0.815833	0.781917

## Sheet: Eval Cost 6 FP
Fingerprints
Cost function evaluation using cost:			6
411
Significance levels	0.05	0.1	0.15	0.2	0.25	0.3	0.35	0.4	full set	total screen gain	%loss
Test data	202460	240026	261386	277494	295340	294210	271458	255504	147588	346734	-0.38261
Train data	55200	67862	73306	77464	81968	82812	77942	73886	51394
868
Significance levels	0.05	0.1	0.15	0.2	0.25	0.3	0.35	0.4	full set	total screen gain	%loss
Test data	148388	242414	335120	394692	451404	485370	515380	528116	238056	541786
Train data	12056	24662	27554	36152	40452	44682	50006	51404	13670
1030
Significance levels	0.05	0.1	0.15	0.2	0.25	0.3	0.35	0.4	full set	total screen gain	%loss
Test data	1686654	2268272	2657736	2951988	3192398	3398070	3297950	3067540	4293704	5395724
Train data	377822	507102	618964	695100	765392	818118	809948	753162	1102020
1460
Significance levels	0.05	0.1	0.15	0.2	0.25	0.3	0.35	0.4	full set	total screen gain	%loss
Test data	167448	215376	246784	264868	274354	266680	248974	227566	169276	298540
Train data	18980	27984	33090	33734	35174	34506	33552	32308	24186
1721
Significance levels	0.05	0.1	0.15	0.2	0.25	0.3	0.35	0.4	full set	total screen gain	%loss
Test data	140520	145386	138720	128218	119534	108894	111298	131510	-1047752	-115758	-4.58504
Train data	30446	31778	31988	30374	28674	24574	24666	28678	-261144
2314
Significance levels	0.05	0.1	0.15	0.2	0.25	0.3	0.35	0.4	full set	total screen gain	%loss
Test data	4494774	6432858	7721196	8642692	9342418	9140230	8504980	7885818	11698032	13013038
Train data	469378	682576	837388	957456	1042704	1050324	975816	900358	1315006
2326
Significance levels	0.05	0.1	0.15	0.2	0.25	0.3	0.35	0.4	full set	total screen gain	%loss
Test data	15334	16224	20144	17214	19006	15448	2146	-26744	-901472	-216924	-23.8781
Train data	3146	2490	2646	1194	-402	-7106	-13192	-22838	-237068
2451
Significance levels	0.05	0.1	0.15	0.2	0.25	0.3	0.35	0.4	full set	total screen gain	%loss
Test data	215862	236878	239618	245766	235356	211844	222582	239872	-681962	84674	-2.50157
Train data	57312	65062	67608	65828	59348	55238	55990	62836	-161092
2551
Significance levels	0.05	0.1	0.15	0.2	0.25	0.3	0.35	0.4	full set	total screen gain	%loss
Test data	3503780	3939814	4167776	4292052	4133372	3897756	3673230	3398424	4524230	5033886
Train data	394924	441620	473818	493976	485228	457988	429876	400790	509656
485290
Significance levels	0.05	0.1	0.15	0.2	0.25	0.3	0.35	0.4	full set	total screen gain	%loss
Test data	53978	61368	60386	57266	51700	42436	20644	1612	-1322428	-268542
Train data	15320	15480	13096	13186	8370	2078	-4542	-10574	-329910
485314
Significance levels	0.05	0.1	0.15	0.2	0.25	0.3	0.35	0.4	full set	total screen gain	%loss
Test data	646866	732232	773826	798892	803834	801340	795524	778928	-68432	766126	-0.310263
Train data	132592	152830	165126	174808	177876	179708	176610	171960	-37708
504444
Significance levels	0.05	0.1	0.15	0.2	0.25	0.3	0.35	0.4	full set	total screen gain	%loss
Test data	691884	878810	1002268	1125756	1205724	1290230	1256802	1165600	957170	1550918	-2.59086
Train data	168722	224994	266540	297964	313876	329232	332722	313240	260688

## Sheet: Eval Cost 10 FP
Fingerprints
Cost function evaluation using cost:	10
411
Significance levels	0.05	0.1	0.15	0.2	0.25	0.3	0.35	0.4	full set	total screen gain	%loss
Test data	192100	222710	237510	245690	254900	255150	242830	233840	-78020	250140	-0.0979816
Train data	52800	63770	67510	69640	72080	71620	69370	67410	-5010
868
Significance levels	0.05	0.1	0.15	0.2	0.25	0.3	0.35	0.4	full set	total screen gain	%loss
Test data	126780	200290	268400	301020	326740	324150	320300	326060	-461640	262590	-1.97099
Train data	9960	20570	21390	26920	28220	28870	30010	29940	-64150
1030
Significance levels	0.05	0.1	0.15	0.2	0.25	0.3	0.35	0.4	full set	total screen gain	%loss
Test data	1650290	2206320	2570360	2839180	3053730	3232250	3146450	2942700	3776440	4749140
Train data	369970	493170	598540	668100	731920	777930	770980	720870	972700
1460
Significance levels	0.05	0.1	0.15	0.2	0.25	0.3	0.35	0.4	full set	total screen gain	%loss
Test data	160680	202960	228640	240380	243390	241000	229890	213410	260	248500
Train data	18300	26640	31150	30890	31690	31110	31120	30380	5110
1721
Significance levels	0.05	0.1	0.15	0.2	0.25	0.3	0.35	0.4	full set	total screen gain	%loss
Test data	124600	121510	96800	76630	57890	33490	39630	82650	-1977720	-369040
Train data	27010	26030	21580	16490	10990	3090	3510	13130	-493640
2314
Significance levels	0.05	0.1	0.15	0.2	0.25	0.3	0.35	0.4	full set	total screen gain	%loss
Test data	4411290	6288630	7519860	8385820	9030430	8846250	8257100	7675830	10636720	11833730
Train data	460430	666960	815380	929360	1008240	1015340	946360	875530	1197010
2326
Significance levels	0.05	0.1	0.15	0.2	0.25	0.3	0.35	0.4	full set	total screen gain	%loss
Test data	2890	-1760	-9360	-18510	-24590	-40120	-73490	-139240	-1736320	-442890
Train data	710	-1450	-4390	-8410	-13470	-25710	-40120	-58330	-445780
2451
Significance levels	0.05	0.1	0.15	0.2	0.25	0.3	0.35	0.4	full set	total screen gain	%loss
Test data	192570	197730	188430	173610	129860	72540	94170	151520	-1561670	-183290
Train data	52320	56170	55080	47580	31980	18730	19450	36460	-381020
2551
Significance levels	0.05	0.1	0.15	0.2	0.25	0.3	0.35	0.4	full set	total screen gain	%loss
Test data	3416700	3801290	3982560	4071820	3956420	3765860	3570050	3320040	3553450	4472980
Train data	386740	429100	456630	472360	465780	443580	418860	392250	401160
485290
Significance levels	0.05	0.1	0.15	0.2	0.25	0.3	0.35	0.4	full set	total screen gain	%loss
Test data	39830	37480	27310	18910	5900	-15140	-57060	-95180	-2406980	-561220
Train data	12200	9800	4760	2510	-6050	-18670	-32370	-41890	-601050
485314
Significance levels	0.05	0.1	0.15	0.2	0.25	0.3	0.35	0.4	full set	total screen gain	%loss
Test data	607710	668120	680910	680020	655190	631300	670940	685680	-1083120	394300
Train data	123920	137650	142410	144680	139660	134980	140750	145800	-291380
504444
Significance levels	0.05	0.1	0.15	0.2	0.25	0.3	0.35	0.4	full set	total screen gain	%loss
Test data	652340	810550	903780	989060	1033540	1071450	1061070	1013600	26750	1099530	-0.968781
Train data	159870	208590	242100	263540	270060	273520	277470	270600	28080

## Sheet: Eval Cost 14 FP
Fingerprints
Cost function evaluation using cost:	14
411
Significance levels	0.05	0.1	0.15	0.2	0.25	0.3	0.35	0.4	full set	total screen gain	%loss
Test data	181740	205394	213634	213886	214460	216090	214202	212176	-303628	154676	-0.754315
Train data	50400	59678	61714	61816	62192	60428	60798	60934	-61414
868
Significance levels	0.05	0.1	0.15	0.2	0.25	0.3	0.35	0.4	full set	total screen gain	%loss
Test data	105172	158166	201680	207348	202076	162930	125220	124004	-1161336	65378
Train data	7864	16478	15226	17688	15988	13058	10014	8476	-141970
1030
Significance levels	0.05	0.1	0.15	0.2	0.25	0.3	0.35	0.4	full set	total screen gain	%loss
Test data	1613926	2144368	2482984	2726372	2915062	3066430	2994950	2817860	3259176	4102556
Train data	362118	479238	578116	641100	698448	737742	732012	688578	843380
1460
Significance levels	0.05	0.1	0.15	0.2	0.25	0.3	0.35	0.4	full set	total screen gain	%loss
Test data	153912	190544	210496	215892	212426	215320	210806	199254	-168756	201926	-2.4994
Train data	17620	25296	29210	28046	28206	27714	28688	28452	-13966
1721
Significance levels	0.05	0.1	0.15	0.2	0.25	0.3	0.35	0.4	full set	total screen gain	%loss
Test data	108680	97634	54880	25042	-3754	-41914	-32038	33790	-2907688	-617456
Train data	23574	20282	11172	2606	-6694	-18394	-17646	-2418	-726136
2314
Significance levels	0.05	0.1	0.15	0.2	0.25	0.3	0.35	0.4	full set	total screen gain	%loss
Test data	4327806	6144402	7318524	8128948	8718442	8552270	8009220	7465842	9575408	10654422
Train data	451482	651344	793372	901264	973776	980356	916904	850702	1079014
2326
Significance levels	0.05	0.1	0.15	0.2	0.25	0.3	0.35	0.4	full set	total screen gain	%loss
Test data	-9554	-19744	-38864	-54234	-68186	-95688	-149126	-251736	-2571168	-664046
Train data	-1726	-5390	-11426	-18014	-26538	-44314	-67048	-93822	-654492
2451
Significance levels	0.05	0.1	0.15	0.2	0.25	0.3	0.35	0.4	full set	total screen gain	%loss
Test data	169278	158582	137242	101454	24364	-66764	-34242	63168	-2441378	-431670
Train data	47328	47278	42552	29332	4612	-17778	-17090	10084	-600948
2551
Significance levels	0.05	0.1	0.15	0.2	0.25	0.3	0.35	0.4	full set	total screen gain	%loss
Test data	3329620	3662766	3797344	3851588	3779468	3633964	3466870	3241656	2582670	4144252
Train data	378556	416580	439442	450744	446332	429172	407844	383710	292664
485290
Significance levels	0.05	0.1	0.15	0.2	0.25	0.3	0.35	0.4	full set	total screen gain	%loss
Test data	25682	13592	-5766	-19446	-39900	-72716	-134764	-191972	-3491532	-846508
Train data	9080	4120	-3576	-8166	-20470	-39418	-60198	-73206	-872190
485314
Significance levels	0.05	0.1	0.15	0.2	0.25	0.3	0.35	0.4	full set	total screen gain	%loss
Test data	568554	604008	587994	561148	506546	461260	546356	592432	-2097808	58956
Train data	115248	122470	119694	114552	101444	90252	104890	119640	-545052
504444
Significance levels	0.05	0.1	0.15	0.2	0.25	0.3	0.35	0.4	full set	total screen gain	%loss
Test data	612796	742290	805292	852364	861356	852670	865338	861600	-903670	660810	-1.4993
Train data	151018	192186	217660	229116	226244	217808	222218	227960	-204528
